# Supplementary material for: Anthropogenic Influence on Moth Populations: A Comparative Study in Southern Sweden
Source: Insects. 2023 Aug 11;14(8):702. doi: 10.3390/insects14080702 (PMC10455763; doi:10.3390/insects14080702)
Supplement: Supplementary file 1 [file insects-14-00702-s001.zip]

Archive with 1 entries (1 files):
- insects-2537489-supplementary.pdf
